# Supplementary material for: Pre-Transplant Alpha-Fetoprotein > 25.5 and Its Dynamic on Waitlist Are Predictors of HCC Recurrence after Liver Transplantation for Patients Meeting Milan Criteria
Source: Cancers (Basel). 2021 Nov 27;13(23):5976. doi: 10.3390/cancers13235976 (PMC8656660; doi:10.3390/cancers13235976)
Supplement: Supplementary file 1 [file cancers-13-05976-s001.zip]

Archive with 1 entries (1 files):
- cancers-1464737-supplementary.pdf
